# Supplementary material for: Analysis of Teachers’ Visual Behaviour in Classes: A Systematic Review
Source: Eur J Investig Health Psychol Educ. 2025 Apr 5;15(4):54. doi: 10.3390/ejihpe15040054 (PMC12025623; doi:10.3390/ejihpe15040054)
Supplement: Supplementary file 1 [file ejihpe-15-00054-s001.zip]

Archive with 1 entries (1 files):
- ejihpe-3471374-supplementary.pdf
